# Supplementary material for: WT1, NR0B1, NR5A1, LHX9, ZFP92, ZNF275, INSL3, and NRIP1 Genetic Variants in Patients with Premature Ovarian Insufficiency in a Mexican Cohort
Source: Genes (Basel). 2022 Mar 29;13(4):611. doi: 10.3390/genes13040611 (PMC9025227; doi:10.3390/genes13040611)
Supplement: Supplementary file 1 [file genes-13-00611-s001.zip]

Archive with 1 entries (1 files):
- genes-1577624-supplementary.pdf
